# Supplementary material for: Locus-specific analysis of Transposable Elements during the progression of ALS in the SOD1G93A mouse model
Source: PLoS One. 2021 Oct 6;16(10):e0258291. doi: 10.1371/journal.pone.0258291 (PMC8494334; doi:10.1371/journal.pone.0258291)
Supplement: S2 Table — (XLSX) [file pone.0258291.s005.xlsx]

## Sheet: Sheet1
Supplementary Table - Read simulation to address the combination of tools and parameters to keep only more "confident" TEs
Total TEs	128
Using SQuIRE only and different Score thresholds
Score threshold	S = 0				S = 90				S = 95				S = 100
Read Length	Total	Correct	Precision	Recall	Total	Correct	Precision	Recall	Total	Correct	Precision	Recall	Total	Correct	Precision	Recall
36	3238	123	0.0379864	0.960938	316	100	0.316456	0.78125	311	96	0.308682	0.75	295	80	0.271186	0.625
72	278	112	0.402878	0.875	278	112	0.402878	0.875	278	112	0.402878	0.875	278	112	0.402878	0.875
108	198	111	0.560606	0.867188	198	111	0.560606	0.867188	198	111	0.560606	0.867188	198	111	0.560606	0.867188
Using SQuIRE and different Score thresholds, with TEcandidates
Score threshold	S = 0				S = 90				S = 95				S = 100
Read Length	Total	Correct	Precision	Recall	Total	Correct	Precision	Recall	Total	Correct	Precision	Recall	Total	Correct	Precision	Recall
36	25	20	0.8	0.15625	17	17	1	0.132812	16	16	1	0.125	8	8	1	0.0625
72	23	19	0.826087	0.148438	23	19	0.826087	0.148438	23	19	0.826087	0.148438	23	19	0.826087	0.148438
108	22	19	0.863636	0.148438	22	19	0.863636	0.148438	22	19	0.863636	0.148438	22	19	0.863636	0.148438
