# Supplementary material for: Locus-specific analysis of Transposable Elements during the progression of ALS in the SOD1G93A mouse model
Source: PLoS One. 2021 Oct 6;16(10):e0258291. doi: 10.1371/journal.pone.0258291 (PMC8494334; doi:10.1371/journal.pone.0258291)
Supplement: S3 Table — (XLSX) [file pone.0258291.s006.xlsx]

## Sheet: ALL
Supplementary Table TE-Gene Linear modeling
GeneName: Name of Gene associated with a TE
TE: Transposable Element
R-squared: Coefficient of determination
Adj. R-squared: Adjusted R-squared
Model P-value: P-value calculated for the linear model Gene ~ TE
GeneName	TE	Locus type	R-squared	Adj. R-squared	Model P-value
Serpina3n	chr12|104408835|104408878|L3:CR1:LINE|233|+|	EXONIC	0.955313	0.952121	7.60467e-11
Clec7a	chr6|129462348|129462504|Lx9:L1:LINE|338|-|	EXONIC	0.957278	0.950706	1.25664e-09
Clec7a	chr6|129462532|129462714|Lx9:L1:LINE|338|-|	EXONIC	0.957278	0.950706	1.25664e-09
Cd84	chr1|171888503|171889409|RLTR45-int:ERVK:LTR|48|-|	EXONIC	0.956678	0.950013	1.37605e-09
Cd84	chr1|171889796|171890687|RLTR45-int:ERVK:LTR|35|-|	EXONIC	0.956678	0.950013	1.37605e-09
C4b	chr17|34741307|34741584|B4A:B4:SINE|287|+|	INTRONIC	0.932262	0.927424	1.4133e-09
Oasl2	chr5|114911866|114912023|MER5A:hAT-Charlie:DNA|333|+|	EXONIC	0.930251	0.925269	1.73604e-09
Adamts4	chr1|171259824|171259951|MIRb:MIR:SINE|214|+|	EXONIC	0.915965	0.909962	6.44099e-09
H2-D1	chr17|35267182|35267356|B2_Mm2:B2:SINE|63|+|	EXONIC	0.90652	0.899843	1.36364e-08
Rnase4	chr14|51105792|51105972|B3:B2:SINE|172|+|	EXONIC	0.892627	0.884958	3.62105e-08
Ctla2a	chr13|60936099|60936328|Lx9:L1:LINE|253|+|	INTRONIC	0.878152	0.869449	8.83841e-08
A2m	chr6|121659569|121659860|L1M2:L1:LINE|266|-|	INTRONIC	0.915502	0.902502	1.05806e-07
A2m	chr6|121670289|121670770|Lx8:L1:LINE|237|-|	INTRONIC	0.915502	0.902502	1.05806e-07
Fcgr3	chr1|171051310|171051445|RSINE1:B4:SINE|341|-|	EXONIC	0.885122	0.867449	7.78985e-07
Fcgr3	chr1|171051450|171051561|B1F:Alu:SINE|211|-|	EXONIC	0.885122	0.867449	7.78985e-07
2610507I01Rik	chr11|59197861|59198258|MTA_Mm:ERVL-MaLR:LTR|45|-|	EXONIC	0.824892	0.812385	1.14937e-06
Cx3cr1	chr9|120048758|120048835|Charlie12:hAT-Charlie:DNA|273|+|	EXONIC	0.937022	0.914121	1.52987e-06
Cx3cr1	chr9|120048857|120049004|B1_Mur2:Alu:SINE|184|+|	EXONIC	0.937022	0.914121	1.52987e-06
Cx3cr1	chr9|120049294|120049500|B3:B2:SINE|219|-|	EXONIC	0.937022	0.914121	1.52987e-06
Cx3cr1	chr9|120049507|120049594|RMER30:hAT-Charlie:DNA|241|-|	EXONIC	0.937022	0.914121	1.52987e-06
Comt	chr16|18407333|18407526|B2_Mm1t:B2:SINE|36|-|	EXONIC	0.813172	0.799827	1.82002e-06
Lpl	chr8|68905736|68905863|B1F:Alu:SINE|220|-|	EXONIC	0.810752	0.797234	1.99414e-06
Cd33	chr7|43527098|43527576|RLTR17B_Mm:ERVK:LTR|212|+|	EXONIC	0.807101	0.793322	2.28398e-06
Plek	chr11|16971426|16971724|RMER5:ERV1:LTR|243|-|	EXONIC	0.930938	0.905824	2.5269e-06
Plek	chr11|16971724|16971936|Lx8:L1:LINE|251|-|	EXONIC	0.930938	0.905824	2.5269e-06
Plek	chr11|16973238|16973469|ERV3-16A3_I-int:ERVL:LTR|263|-|	EXONIC	0.930938	0.905824	2.5269e-06
Plek	chr11|16974041|16974211|MIR3:MIR:SINE|336|+|	EXONIC	0.930938	0.905824	2.5269e-06
Trib1	chr15|59655788|59655931|L3:CR1:LINE|299|-|	EXONIC	0.797934	0.783501	3.17648e-06
Cd53	chr3|106760383|106760440|ID4_:ID:SINE|316|-|	EXONIC	0.770435	0.754037	7.87621e-06
H2-T10	chr17|36116904|36117063|RSINE1:B4:SINE|199|+|	EXONIC	0.747806	0.729792	1.54033e-05
Mzt1	chr14|99035200|99035338|B1_Mus1:Alu:SINE|65|+|	EXONIC	0.735159	0.716242	2.18522e-05
Golm1	chr13|59635545|59635622|ID4:ID:SINE|239|-|	EXONIC	0.727329	0.707853	2.69172e-05
Hmgcs1	chr13|119694983|119695056|LFSINE_Vert:tRNA:SINE|274|-|	EXONIC	0.727224	0.70774	2.69916e-05
Cys1	chr12|24692434|24694566|IAPEz-int:ERVK:LTR|106|+|	INTERGENIC	0.716158	0.695883	3.58866e-05
Hpgds	chr6|65118248|65118822|L1MC1:L1:LINE|270|-|	EXONIC	0.685913	0.663478	7.42349e-05
Gusb	chr5|129989024|129989242|B3:B2:SINE|255|-|	EXONIC	0.667929	0.644209	0.000110841
Nudt6	chr3|37408447|37408528|PB1D10:Alu:SINE|225|-|	INTRONIC	0.618472	0.59122	0.000302434
Asb16	chr11|102278847|102278928|ID4:ID:SINE|256|+|	EXONIC	0.593355	0.564309	0.000480692
Fnbp1	chr2|31045576|31045738|B3A:B2:SINE|289|-|	INTRONIC	0.56636	0.535385	0.000768315
AU020206	chr7|75769910|75770280|RLTR19-int:ERVK:LTR|181|-|	EXONIC	0.941683	0.875034	0.00111765
AU020206	chr7|75770264|75770503|RLTR19-int:ERVK:LTR|247|-|	INTRONIC	0.941683	0.875034	0.00111765
AU020206	chr7|75770503|75770709|B3:B2:SINE|193|-|	INTRONIC	0.941683	0.875034	0.00111765
AU020206	chr7|75770709|75772202|RLTR19-int:ERVK:LTR|241|-|	INTRONIC	0.941683	0.875034	0.00111765
AU020206	chr7|75772202|75772490|ORR1A4:ERVL-MaLR:LTR|143|+|	INTRONIC	0.941683	0.875034	0.00111765
AU020206	chr7|75773040|75773431|L1Md_F2:L1:LINE|77|-|	INTRONIC	0.941683	0.875034	0.00111765
AU020206	chr7|75773900|75774383|MTC-int:ERVL-MaLR:LTR|229|-|	INTRONIC	0.941683	0.875034	0.00111765
AU020206	chr7|75774538|75774994|RLTR45:ERVK:LTR|64|+|	INTRONIC	0.941683	0.875034	0.00111765
Tgfbr2	chr9|116088720|116088971|B4:B4:SINE|261|-|	EXONIC	0.533258	0.499919	0.00131761
Oip5os1	chr2|119596456|119596581|PB1D10:Alu:SINE|268|+|	EXONIC	0.531635	0.498181	0.00135168
Slco2b1	chr7|99658654|99658787|ID_B1:B4:SINE|234|-|	EXONIC	0.53058	0.49705	0.00137425
Snhg14	chr7|59328174|59328369|B3:B2:SINE|319|-|	INTRONIC	0.519092	0.484741	0.0016421
Kidins220	chr12|25021363|25021556|B2_Mm1a:B2:SINE|36|+|	INTRONIC	0.49944	0.463686	0.00220741
Slfn9	chr11|82978396|82980159|Lx:L1:LINE|123|-|	INTERGENIC	0.437569	0.397395	0.0052592
Papss1	chr3|131567568|131567623|MT-int:ERVL-MaLR:LTR|18|+|	EXONIC	0.420245	0.378834	0.0066069
Eps8l1	chr7|4459063|4460350|IAPEz-int:ERVK:LTR|84|-|	INTERGENIC	0.391019	0.347521	0.00958555
Gjc3	chr5|137959346|137959668|ORR1A4:ERVL-MaLR:LTR|161|+|	INTRONIC	0.381638	0.337469	0.0107681
Tfb2m	chr1|179528203|179528318|ID_B1:B4:SINE|310|-|	EXONIC	0.466631	0.384575	0.0168143
Tfb2m	chr1|179528526|179528847|RLTR10E:ERVK:LTR|142|+|	EXONIC	0.466631	0.384575	0.0168143
Brinp3	chr1|146618148|146624314|L1_Mus3:L1:LINE|116|+|	INTRONIC	0.331762	0.284031	0.0195408
Cep85	chr4|134159638|134159937|RLTR4_Mm:ERV1:LTR|58|+|	INTRONIC	0.694579	0.541869	0.020091
Cep85	chr4|134159937|134162061|RLTR4_MM-int:ERV1:LTR|18|+|	INTRONIC	0.694579	0.541869	0.020091
Cep85	chr4|134162050|134163888|MuLV-int:ERV1:LTR|68|+|	INTRONIC	0.694579	0.541869	0.020091
Cep85	chr4|134163886|134164155|RLTR4_MM-int:ERV1:LTR|19|+|	INTRONIC	0.694579	0.541869	0.020091
Cep85	chr4|134164155|134164426|RLTR4_Mm:ERV1:LTR|78|+|	INTRONIC	0.694579	0.541869	0.020091
Gpr37	chr6|25664373|25664517|ORR1F:ERVL-MaLR:LTR|299|+|	INTERGENIC	0.314223	0.265239	0.0239035
Eny2	chr15|44437969|44438121|ID_B1:B4:SINE|209|-|	INTERGENIC	0.286088	0.235094	0.0327796
Hapln2	chr3|88033557|88033801|RLTR42-int:ERVK:LTR|205|-|	INTERGENIC	0.279308	0.22783	0.0353268
E530001F21Rik	chrX|105214117|105215202|L1_Rod:L1:LINE|208|-|	INTERGENIC	0.2566	0.203499	0.045247
Rab11a	chr9|64712713|64712816|PB1D10:Alu:SINE|314|+|	INTERGENIC	0.239369	0.185038	0.0544344
Rsrc1	chr3|67099447|67102406|RLTR4_MM-int:ERV1:LTR|21|+|	INTRONIC	0.226702	0.171466	0.0622713
Ube3a	chr7|59248385|59249063|L1MB2:L1:LINE|291|-|	INTRONIC	0.215117	0.159054	0.070358
Got2	chr8|96404519|96404675|Lx:L1:LINE|122|-|	INTERGENIC	0.315243	0.209896	0.0853074
Got2	chr8|96404675|96405023|MMERVK10D3_LTR:ERVK:LTR|83|-|	INTERGENIC	0.315243	0.209896	0.0853074
Lamtor3	chr3|137914057|137914248|B2_Mm1a:B2:SINE|21|+|	INTERGENIC	0.306489	0.199795	0.0926499
Lamtor3	chr3|137914472|137914664|B2_Mm1a:B2:SINE|31|+|	INTERGENIC	0.306489	0.199795	0.0926499
Ap1m1	chr8|72235649|72238520|MMVL30-int:ERV1:LTR|49|+|	INTERGENIC	0.186826	0.128742	0.0945223
Gm19589	chr1|88567682|88568115|RMER20B:ERVK:LTR|172|+|	INTERGENIC	0.175736	0.11686	0.106031
Gm14327	chr2|177908248|177909225|MTB-int:ERVL-MaLR:LTR|111|+|	INTRONIC	0.171332	0.112142	0.110971
Syt10	chr15|89765320|89765488|RLTR45-int:ERVK:LTR|30|+|	INTERGENIC	0.170289	0.111024	0.112174
Mfap1b	chr2|121461467|121461573|PB1D9:Alu:SINE|260|-|	INTERGENIC	0.163742	0.104009	0.120023
Sccpdh	chr1|179648650|179648843|B2_Mm1a:B2:SINE|16|-|	INTERGENIC	0.143798	0.082641	0.147463
Alg11	chr8|22069145|22069217|ID4:ID:SINE|290|-|	EXONIC	0.138376	0.0768315	0.155963
8030442B05Rik	chr2|11348607|11354456|RLTR6-int:ERV1:LTR|33|+|	INTRONIC	0.12409	0.0615252	0.180854
Cldn34c1	chrX|123097552|123105087|MMERVK10C-int:ERVK:LTR|203|-|	EXONIC	0.123603	0.0610035	0.181771
Otud7a	chr7|63562812|63565661|MusHAL1:L1:LINE|80|+|	INTRONIC	0.12262	0.0599504	0.183639
Gm4951	chr18|60173140|60173217|B4A:B4:SINE|252|+|	INTERGENIC	0.122224	0.0595255	0.184398
Gpr149	chr3|62817466|62823387|L1Md_F2:L1:LINE|110|-|	INTERGENIC	0.107818	0.0440904	0.214359
Ywhaq	chr12|21560735|21562086|Lx5:L1:LINE|172|+|	INTERGENIC	0.103816	0.0398026	0.223581
Gm15569	chr15|86195298|86195317|ID_B1:B4:SINE|241|-|	INTERGENIC	0.0869972	0.0217827	0.267426
Gm35135	chr12|52417095|52421603|L1Md_F2:L1:LINE|64|+|	INTERGENIC	0.0818742	0.0162938	0.282656
Ahdc1	chr4|133099013|133100849|RLTR4_MM-int:ERV1:LTR|92|+|	INTERGENIC	0.081365	0.0157482	0.284224
Zfp84	chr7|29761481|29762002|MurERV4_19-int:ERVK:LTR|136|-|	INTERGENIC	0.17094	0.0433927	0.29567
Zfp84	chr7|29764665|29765410|RMER21A:ERV1:LTR|174|+|	INTERGENIC	0.17094	0.0433927	0.29567
4930467E23Rik	chr8|19695329|19695415|B3A:B2:SINE|294|+|	INTERGENIC	0.0705512	0.00416197	0.320083
Rnf216	chr5|143004697|143005048|IAPLTR1_Mm:ERVK:LTR|99|+|	INTRONIC	0.239985	0.0499817	0.33095
Rnf216	chr5|143005048|143005753|IAPEz-int:ERVK:LTR|90|+|	INTRONIC	0.239985	0.0499817	0.33095
Rnf216	chr5|143009121|143009472|IAPLTR1_Mm:ERVK:LTR|99|+|	INTRONIC	0.239985	0.0499817	0.33095
Slc6a14	chrX|21679355|21680794|L1_Mur3:L1:LINE|166|-|	INTERGENIC	0.066325	-0.00036605	0.335568
Try4	chr6|41197706|41200061|MMVL30-int:ERV1:LTR|50|-|	INTERGENIC	0.0616201	-0.00540708	0.353918
Kif1c	chr11|70731058|70731251|MIRc:MIR:SINE|290|-|	EXONIC	0.057249	-0.0100904	0.372125
Slitrk4	chrX|64498451|64498690|Lx:L1:LINE|135|-|	INTERGENIC	0.051046	-0.0167364	0.400132
4930519F16Rik	chrX|103065432|103065841|L1ME4a:L1:LINE|316|+|	INTERGENIC	0.0483565	-0.0196181	0.413162
Igsf23	chr7|19933824|19934009|B2_Mm1a:B2:SINE|49|+|	INTERGENIC	0.045575	-0.0225982	0.427265
Dach1	chr14|97559463|97559597|L1MEd:L1:LINE|323|-|	INTERGENIC	0.0427986	-0.0255729	0.442035
Idi1	chr13|8891239|8891436|MER2:TcMar-Tigger:DNA|282|-|	EXONIC	0.0400669	-0.0284998	0.457304
Chst3	chr10|60162212|60162770|LTRIS2:ERV1:LTR|59|+|	INTERGENIC	0.0358185	-0.0330516	0.482674
F5	chr1|164224504|164226803|RLTR4_MM-int:ERV1:LTR|15|+|	INTERGENIC	0.0286158	-0.0407688	0.531118
Parp1	chr1|180551624|180551663|ORR1G:ERVL-MaLR:LTR|224|-|	INTERGENIC	0.0283025	-0.0411045	0.533408
Sorl1	chr9|41906060|41911691|MuLV-int:ERV1:LTR|42|-|	INTERGENIC	0.0278357	-0.0416047	0.536853
Cdc42se2	chr11|54746105|54746358|RLTR19-int:ERVK:LTR|69|-|	INTRONIC	0.0277932	-0.0416501	0.537168
Dipk2a	chr9|93803133|93804483|MTB_Mm-int:ERVL-MaLR:LTR|170|-|	INTERGENIC	0.0230034	-0.046782	0.574986
Fam32a	chr8|72223782|72223932|B1_Mus2:Alu:SINE|68|+|	EXONIC	0.0815131	-0.0597926	0.575406
Fam32a	chr8|72224564|72225137|RLTR6_Mm:ERV1:LTR|91|+|	EXONIC	0.0815131	-0.0597926	0.575406
Fgf12	chr16|28282295|28286453|L1_Mus3:L1:LINE|83|-|	INTRONIC	0.0228626	-0.0469329	0.576172
Clec16a	chr16|10631641|10632721|MTA_Mm-int:ERVL-MaLR:LTR|11|+|	INTRONIC	0.0151674	-0.0551778	0.649541
Kcnc2	chr10|112330280|112333389|Lx6:L1:LINE|187|+|	INTRONIC	0.0137291	-0.0567188	0.665625
Lsamp	chr16|41301111|41307145|L1_Mus3:L1:LINE|102|+|	INTRONIC	0.0121556	-0.0584047	0.68439
Arl5a	chr2|52398477|52398553|B4:B4:SINE|284|-|	EXONIC	0.0105456	-0.0601297	0.705096
Gm21119	chr8|20017794|20018338|MLTR11A:ERVK:LTR|184|+|	INTRONIC	0.0438335	-0.103269	0.747253
Gm21119	chr8|20580011|20580209|B3A:B2:SINE|298|-|	INTERGENIC	0.0438335	-0.103269	0.747253
Rbm12b1	chr4|12133726|12137565|MMVL30-int:ERV1:LTR|152|-|	INTERGENIC	0.00674096	-0.0642061	0.762436
Zfp389	chr13|21496771|21496866|PB1D10:Alu:SINE|221|-|	INTERGENIC	0.00617886	-0.0648084	0.772302
Rn4.5s	chr6|47755295|47755661|RMER12B:ERVK:LTR|242|+|	INTERGENIC	0.0060753	-0.0649193	0.774172
Lyrm2	chr4|32791278|32796973|RLTR4_MM-int:ERV1:LTR|16|-|	INTERGENIC	0.00439797	-0.0667165	0.807217
Pign	chr1|105457552|105458130|MLTR18B_MM:ERVK:LTR|217|+|	INTERGENIC	0.001582	-0.0697336	0.883725
Lpp	chr16|24707395|24708559|L1_Mus3:L1:LINE|99|+|	INTRONIC	0.00155193	-0.0697658	0.884829
Slc4a8	chr15|100803957|100804062|B1_Mus2:Alu:SINE|67|-|	INTRONIC	0.000756873	-0.0706176	0.919442
Tatdn3	chr1|191050042|191050416|L1MB7:L1:LINE|286|-|	INTRONIC	4.21867e-05	-0.0713834	0.980954

## Sheet: INTERGENIC
Supplementary Table TE-Gene Linear modeling, Intergenic TEs only
GeneName: Name of Gene associated with a TE
TE: Transposable Element
R-squared: Coefficient of determination
Adj. R-squared: Adjusted R-squared
Model P-value: P-value calculated for the linear model Gene ~ TE
Distance: Distance to closes gene. Negative values indicate that the TE is downstream of the gene
SIGNIFICANT MODELING
GeneName	TE	Locus type	R-squared	Adj. R-squared	Model P-value	Distance (bp)
Cys1	chr12|24692434|24694566|IAPEz-int:ERVK:LTR|106|+	INTERGENIC	0.716158	0.695883	3.59e-05	-10640
Slfn9	chr11|82978396|82980159|Lx:L1:LINE|123|-	INTERGENIC	0.437569	0.397395	0.0052592	144
Eps8l1	chr7|4459063|4460350|IAPEz-int:ERVK:LTR|84|-	INTERGENIC	0.391019	0.347521	0.00958555	347
Gpr37	chr6|25664373|25664517|ORR1F:ERVL-MaLR:LTR|299|+	INTERGENIC	0.314223	0.265239	0.0239035	4006
Eny2	chr15|44437969|44438121|ID_B1:B4:SINE|209|-	INTERGENIC	0.286088	0.235094	0.0327796	-285
Hapln2	chr3|88033557|88033801|RLTR42-int:ERVK:LTR|205|-	INTERGENIC	0.279308	0.22783	0.0353268	-6047
E530001F21Rik	chrX|105214117|105215202|L1_Rod:L1:LINE|208|-	INTERGENIC	0.2566	0.203499	0.045247	-48613
NOT SIGNIFICANT MODELING
GeneName	TE	Locus type	R-squared	Adj. R-squared	Model P-value	Distance (bp)
Rab11a	chr9|64712713|64712816|PB1D10:Alu:SINE|314|+	INTERGENIC	0.239369	0.185038	0.0544344	2484
Got2	chr8|96404519|96404675|Lx:L1:LINE|122|-	INTERGENIC	0.315243	0.209896	0.0853074	-516119
Got2	chr8|96404675|96405023|MMERVK10D3_LTR:ERVK:LTR|83|-	INTERGENIC	0.315243	0.209896	0.0853074	-516275
Lamtor3	chr3|137914057|137914248|B2_Mm1a:B2:SINE|21|+	INTERGENIC	0.306489	0.199795	0.0926499	4307
Lamtor3	chr3|137914472|137914664|B2_Mm1a:B2:SINE|31|+	INTERGENIC	0.306489	0.199795	0.0926499	3891
Ap1m1	chr8|72235649|72238520|MMVL30-int:ERV1:LTR|49|+	INTERGENIC	0.186826	0.128742	0.0945223	1498
Gm19589	chr1|88567682|88568115|RMER20B:ERVK:LTR|172|+	INTERGENIC	0.175736	0.11686	0.106031	-5517
Syt10	chr15|89765320|89765488|RLTR45-int:ERVK:LTR|30|+	INTERGENIC	0.170289	0.111024	0.112174	16905
Mfap1b	chr2|121461467|121461573|PB1D9:Alu:SINE|260|-	INTERGENIC	0.163742	0.104009	0.120023	93
Sccpdh	chr1|179648650|179648843|B2_Mm1a:B2:SINE|16|-	INTERGENIC	0.143798	0.082641	0.147463	19388
Gm4951	chr18|60173140|60173217|B4A:B4:SINE|252|+	INTERGENIC	0.122224	0.0595255	0.184398	38860
Gpr149	chr3|62817466|62823387|L1Md_F2:L1:LINE|110|-	INTERGENIC	0.107818	0.0440904	0.214359	-212027
Ywhaq	chr12|21560735|21562086|Lx5:L1:LINE|172|+	INTERGENIC	0.103816	0.0398026	0.223581	-143300
Gm15569	chr15|86195298|86195317|ID_B1:B4:SINE|241|-	INTERGENIC	0.0869972	0.0217827	0.267426	-8103
Gm35135	chr12|52417095|52421603|L1Md_F2:L1:LINE|64|+	INTERGENIC	0.0818742	0.0162938	0.282656	54136
Ahdc1	chr4|133099013|133100849|RLTR4_MM-int:ERV1:LTR|92|+	INTERGENIC	0.081365	0.0157482	0.284224	-20904
Zfp84	chr7|29761481|29762002|MurERV4_19-int:ERVK:LTR|136|-	INTERGENIC	0.17094	0.0433927	0.29567	6550
Zfp84	chr7|29764665|29765410|RMER21A:ERV1:LTR|174|+	INTERGENIC	0.17094	0.0433927	0.29567	3142
4930467E23Rik	chr8|19695329|19695415|B3A:B2:SINE|294|+	INTERGENIC	0.0705512	0.00416197	0.320083	34161
Slc6a14	chrX|21679355|21680794|L1_Mur3:L1:LINE|166|-	INTERGENIC	0.066325	-0.00036605	0.335568	34106
Try4	chr6|41197706|41200061|MMVL30-int:ERV1:LTR|50|-	INTERGENIC	0.0616201	-0.00540708	0.353918	102211
Slitrk4	chrX|64498451|64498690|Lx:L1:LINE|135|-	INTERGENIC	0.051046	-0.0167364	0.400132	-221107
4930519F16Rik	chrX|103065432|103065841|L1ME4a:L1:LINE|316|+	INTERGENIC	0.0483565	-0.0196181	0.413162	117130
Igsf23	chr7|19933824|19934009|B2_Mm1a:B2:SINE|49|+	INTERGENIC	0.045575	-0.0225982	0.427265	3296
Dach1	chr14|97559463|97559597|L1MEd:L1:LINE|323|-	INTERGENIC	0.0427986	-0.0255729	0.442035	227249
Chst3	chr10|60162212|60162770|LTRIS2:ERV1:LTR|59|+	INTERGENIC	0.0358185	-0.0330516	0.482674	18758
F5	chr1|164224504|164226803|RLTR4_MM-int:ERV1:LTR|15|+	INTERGENIC	0.0286158	-0.0407688	0.531118	-4228
Parp1	chr1|180551624|180551663|ORR1G:ERVL-MaLR:LTR|224|-	INTERGENIC	0.0283025	-0.0411045	0.533408	17228
Sorl1	chr9|41906060|41911691|MuLV-int:ERV1:LTR|42|-	INTERGENIC	0.0278357	-0.0416047	0.536853	53018
Dipk2a	chr9|93803133|93804483|MTB_Mm-int:ERVL-MaLR:LTR|170|-	INTERGENIC	0.0230034	-0.046782	0.574986	713381
Gm21119	chr8|20580011|20580209|B3A:B2:SINE|298|-	INTERGENIC	0.0438335	-0.103269	0.747253	34718
Rbm12b1	chr4|12133726|12137565|MMVL30-int:ERV1:LTR|152|-	INTERGENIC	0.00674096	-0.0642061	0.762436	2552
Zfp389	chr13|21496771|21496866|PB1D10:Alu:SINE|221|-	INTERGENIC	0.00617886	-0.0648084	0.772302	7450
Rn4.5s	chr6|47755295|47755661|RMER12B:ERVK:LTR|242|+	INTERGENIC	0.0060753	-0.0649193	0.774172	-2371
Lyrm2	chr4|32791278|32796973|RLTR4_MM-int:ERV1:LTR|16|-	INTERGENIC	0.00439797	-0.0667165	0.807217	3286
Pign	chr1|105457552|105458130|MLTR18B_MM:ERVK:LTR|217|+	INTERGENIC	0.001582	-0.0697336	0.883725	60292
