# Supplementary material for: Locus-specific analysis of Transposable Elements during the progression of ALS in the SOD1G93A mouse model
Source: PLoS One. 2021 Oct 6;16(10):e0258291. doi: 10.1371/journal.pone.0258291 (PMC8494334; doi:10.1371/journal.pone.0258291)
Supplement: S4 Table — (XLSX) [file pone.0258291.s007.xlsx]

## Sheet: Sheet1
SupplementaryTable - Gene TE Correlations, with Gene Enrichment Analysis
GeneName	TE	LocusType	Correlation	GeneDesc	PantherFamily	Pathway	ReactomePathway
Serpina3n	chr12|104408835|104408878|L3:CR1:LINE|233|+	EXONIC	0.991726	Serine protease inhibitor A3N;Serpina3n;ortholog	protease inhibitor(PC00191)
AU020206	chr7|75769910|75770280|RLTR19-int:ERVK:LTR|181|-	EXONIC	0.989688	NA	NA	NA	NA
Clec7a	chr6|129462532|129462714|Lx9:L1:LINE|338|-	EXONIC	0.988725	C-type lectin domain family 7 member A;Clec7a;ortholog			CLEC7A (Dectin-1) signaling;Immune System;C-type lectin receptors (CLRs);Innate Immune System
Clec7a	chr6|129462348|129462504|Lx9:L1:LINE|338|-	EXONIC	0.98748	C-type lectin domain family 7 member A;Clec7a;ortholog			CLEC7A (Dectin-1) signaling;Immune System;C-type lectin receptors (CLRs);Innate Immune System
Golm1	chr13|59635545|59635622|ID4:ID:SINE|239|-	EXONIC	0.972047	Golgi membrane protein 1;Golm1;ortholog			Post-translational protein phosphorylation;Post-translational protein modification;Regulation of Insulin-like Growth Factor (IGF) transport and uptake by Insulin-like Growth Factor Binding Proteins (IGFBPs);Metabolism of proteins
Oasl2	chr5|114911866|114912023|MER5A:hAT-Charlie:DNA|333|+	EXONIC	0.966157	2'-5'-oligoadenylate synthase-like protein 2;Oasl2;ortholog	nucleotidyltransferase(PC00174)
Fcgr3	chr1|171051450|171051561|B1F:Alu:SINE|211|-	EXONIC	0.95977	Low affinity immunoglobulin gamma Fc region receptor III;Fcgr3;ortholog	immunoglobulin receptor superfamily(PC00124)		Regulation of actin dynamics for phagocytic cup formation;Immune System;FCGR activation;Fcgamma receptor (FCGR) dependent phagocytosis;Innate Immune System;Neutrophil degranulation;Role of phospholipids in phagocytosis
Plek	chr11|16974041|16974211|MIR3:MIR:SINE|336|+	EXONIC	0.952174	Pleckstrin;Plek;ortholog	cytoskeletal protein(PC00085)		Response to elevated platelet cytosolic Ca2+;Platelet activation, signaling and aggregation;Hemostasis;Platelet degranulation
Plek	chr11|16971426|16971724|RMER5:ERV1:LTR|243|-	EXONIC	0.948658	Pleckstrin;Plek;ortholog	cytoskeletal protein(PC00085)		Response to elevated platelet cytosolic Ca2+;Platelet activation, signaling and aggregation;Hemostasis;Platelet degranulation
Adamts4	chr1|171259824|171259951|MIRb:MIR:SINE|214|+	EXONIC	0.948589	A disintegrin and metalloproteinase with thrombospondin motifs 4;Adamts4;ortholog	metalloprotease(PC00153)		Extracellular matrix organization;O-glycosylation of TSR domain-containing proteins;O-linked glycosylation;Degradation of the extracellular matrix;Post-translational protein modification;Metabolism of proteins
Rnase4	chr14|51105792|51105972|B3:B2:SINE|172|+	EXONIC	0.947484	Ribonuclease 4;Rnase4;ortholog
Cx3cr1	chr9|120048857|120049004|B1_Mur2:Alu:SINE|184|+	EXONIC	0.946092	CX3C chemokine receptor 1;Cx3cr1;ortholog		Inflammation mediated by chemokine and cytokine signaling pathway->Chemokine receptor;;	GPCR downstream signalling;Chemokine receptors bind chemokines;Signaling by GPCR;Signal Transduction;Peptide ligand-binding receptors;GPCR ligand binding;G alpha (i) signalling events;Class A/1 (Rhodopsin-like receptors)
Fcgr3	chr1|171051310|171051445|RSINE1:B4:SINE|341|-	EXONIC	0.944275	Low affinity immunoglobulin gamma Fc region receptor III;Fcgr3;ortholog	immunoglobulin receptor superfamily(PC00124)		Regulation of actin dynamics for phagocytic cup formation;Immune System;FCGR activation;Fcgamma receptor (FCGR) dependent phagocytosis;Innate Immune System;Neutrophil degranulation;Role of phospholipids in phagocytosis
H2-D1	chr17|35267182|35267356|B2_Mm2:B2:SINE|63|+	EXONIC	0.935598	H-2 class I histocompatibility antigen, D-P alpha chain;H2-D1;ortholog	major histocompatibility complex protein(PC00149)		Adaptive Immune System;Endosomal/Vacuolar pathway;Class I MHC mediated antigen processing & presentation;Antigen processing-Cross presentation;DAP12 interactions;Antigen Presentation: Folding, assembly and peptide loading of class I MHC;ER-Phagosome pathway;Neutrophil degranulation;Immune System;Immunoregulatory interactions between a Lymphoid and a non-Lymphoid cell;DAP12 signaling;Innate Immune…
2610507I01Rik	chr11|59197861|59198258|MTA_Mm:ERVL-MaLR:LTR|45|-	EXONIC	0.931765	NA	NA	NA	NA
Hmgcs1	chr13|119694983|119695056|LFSINE_Vert:tRNA:SINE|274|-	EXONIC	0.927346	Hydroxymethylglutaryl-CoA synthase, cytoplasmic;Hmgcs1;ortholog		Cholesterol biosynthesis->Hydroxymethyl glutaryl CoA synthase;;	Metabolism of steroids;Cholesterol biosynthesis;Metabolism of lipids;Metabolism
Cd84	chr1|171889796|171890687|RLTR45-int:ERVK:LTR|35|-	EXONIC	0.920431	SLAM family member 5;Cd84;ortholog	immunoglobulin receptor superfamily(PC00124)		Hemostasis;Cell surface interactions at the vascular wall
Lpl	chr8|68905736|68905863|B1F:Alu:SINE|220|-	EXONIC	0.920084	Lipoprotein lipase;Lpl;ortholog	lipase(PC00143)	2-arachidonoylglycerol biosynthesis->Diacylglycerol lipase;;	Metabolism of fat-soluble vitamins;Visual phototransduction;Assembly of active LPL and LIPC lipase complexes;Metabolism of vitamins and cofactors;G alpha (i) signalling events;Retinoid metabolism and transport;Transport of small molecules;Chylomicron remodeling;Signaling by GPCR;Metabolism;Plasma lipoprotein remodeling;GPCR downstream signalling;Signal Transduction;Plasma lipoprotein assembly, re…
H2-T10	chr17|36116904|36117063|RSINE1:B4:SINE|199|+	EXONIC	0.919388	Ig-like domain-containing protein;H2-T10;ortholog	major histocompatibility complex protein(PC00149)		Adaptive Immune System;Endosomal/Vacuolar pathway;Class I MHC mediated antigen processing & presentation;Antigen processing-Cross presentation;DAP12 interactions;Antigen Presentation: Folding, assembly and peptide loading of class I MHC;ER-Phagosome pathway;Neutrophil degranulation;Immune System;Immunoregulatory interactions between a Lymphoid and a non-Lymphoid cell;DAP12 signaling;Innate Immune…
Hpgds	chr6|65118248|65118822|L1MC1:L1:LINE|270|-	EXONIC	0.91778	Hematopoietic prostaglandin D synthase;Hpgds;ortholog	transferase(PC00220)		Synthesis of Prostaglandins (PG) and Thromboxanes (TX);Phase II - Conjugation of compounds;Arachidonic acid metabolism;Glutathione conjugation;Fatty acid metabolism;Metabolism of lipids;Metabolism;Biological oxidations
Cd84	chr1|171888503|171889409|RLTR45-int:ERVK:LTR|48|-	EXONIC	0.914491	SLAM family member 5;Cd84;ortholog	immunoglobulin receptor superfamily(PC00124)		Hemostasis;Cell surface interactions at the vascular wall
Trib1	chr15|59655788|59655931|L3:CR1:LINE|299|-	EXONIC	0.909266	Tribbles homolog 1;Trib1;ortholog	non-receptor serine/threonine protein kinase(PC00167)
Plek	chr11|16971724|16971936|Lx8:L1:LINE|251|-	EXONIC	0.906881	Pleckstrin;Plek;ortholog	cytoskeletal protein(PC00085)		Response to elevated platelet cytosolic Ca2+;Platelet activation, signaling and aggregation;Hemostasis;Platelet degranulation
Cx3cr1	chr9|120048758|120048835|Charlie12:hAT-Charlie:DNA|273|+	EXONIC	0.899437	CX3C chemokine receptor 1;Cx3cr1;ortholog		Inflammation mediated by chemokine and cytokine signaling pathway->Chemokine receptor;;	GPCR downstream signalling;Chemokine receptors bind chemokines;Signaling by GPCR;Signal Transduction;Peptide ligand-binding receptors;GPCR ligand binding;G alpha (i) signalling events;Class A/1 (Rhodopsin-like receptors)
Plek	chr11|16973238|16973469|ERV3-16A3_I-int:ERVL:LTR|263|-	EXONIC	0.879548	Pleckstrin;Plek;ortholog	cytoskeletal protein(PC00085)		Response to elevated platelet cytosolic Ca2+;Platelet activation, signaling and aggregation;Hemostasis;Platelet degranulation
Cd33	chr7|43527098|43527576|RLTR17B_Mm:ERVK:LTR|212|+	EXONIC	0.869235	Myeloid cell surface antigen CD33;Cd33;ortholog	immunoglobulin superfamily cell adhesion molecule(PC00125)		Immunoregulatory interactions between a Lymphoid and a non-Lymphoid cell;Immune System;Adaptive Immune System;Innate Immune System;Neutrophil degranulation
Cd53	chr3|106760383|106760440|ID4_:ID:SINE|316|-	EXONIC	0.8661	Leukocyte surface antigen CD53;Cd53;ortholog			Immune System;Innate Immune System;Neutrophil degranulation
Cx3cr1	chr9|120049507|120049594|RMER30:hAT-Charlie:DNA|241|-	EXONIC	0.864837	CX3C chemokine receptor 1;Cx3cr1;ortholog		Inflammation mediated by chemokine and cytokine signaling pathway->Chemokine receptor;;	GPCR downstream signalling;Chemokine receptors bind chemokines;Signaling by GPCR;Signal Transduction;Peptide ligand-binding receptors;GPCR ligand binding;G alpha (i) signalling events;Class A/1 (Rhodopsin-like receptors)
Tfb2m	chr1|179528203|179528318|ID_B1:B4:SINE|310|-	EXONIC	0.784587	Dimethyladenosine transferase 2, mitochondrial;Tfb2m;ortholog	RNA methyltransferase(PC00033)		Mitochondrial transcription initiation;Gene expression (Transcription);Transcription from mitochondrial promoters
Tgfbr2	chr9|116088720|116088971|B4:B4:SINE|261|-	EXONIC	0.773239	TGF-beta receptor type-2;Tgfbr2;ortholog	serine/threonine protein kinase receptor(PC00205)	TGF-beta signaling pathway->TGF-beta receptor type II;;TGF-beta signaling pathway->TGF-beta receptors;;;	Signaling by TGF-beta Receptor Complex;Signaling by TGF-beta family members;TGF-beta receptor signaling in EMT (epithelial to mesenchymal transition);Signal Transduction;TGF-beta receptor signaling activates SMADs;Downregulation of TGF-beta receptor signaling
Asb16	chr11|102278847|102278928|ID4:ID:SINE|256|+	EXONIC	0.772381	Ankyrin repeat and SOCS box protein 16;Asb16;ortholog	membrane traffic protein(PC00150)
Cx3cr1	chr9|120049294|120049500|B3:B2:SINE|219|-	EXONIC	0.770451	CX3C chemokine receptor 1;Cx3cr1;ortholog		Inflammation mediated by chemokine and cytokine signaling pathway->Chemokine receptor;;	GPCR downstream signalling;Chemokine receptors bind chemokines;Signaling by GPCR;Signal Transduction;Peptide ligand-binding receptors;GPCR ligand binding;G alpha (i) signalling events;Class A/1 (Rhodopsin-like receptors)
Gusb	chr5|129989024|129989242|B3:B2:SINE|255|-	EXONIC	0.734936	Beta-glucuronidase;Gusb;ortholog			Hyaluronan uptake and degradation;HS-GAG degradation;Neutrophil degranulation;Immune System;Hyaluronan metabolism;Heparan sulfate/heparin (HS-GAG) metabolism;Metabolism;Innate Immune System;Metabolism of carbohydrates;Glycosaminoglycan metabolism
Comt	chr16|18407333|18407526|B2_Mm1t:B2:SINE|36|-	EXONIC	0.687125	Catechol O-methyltransferase;Comt;ortholog	methyltransferase(PC00155)	Adrenaline and noradrenaline biosynthesis->Catechol-O-Methyl Transferase;;Dopamine receptor mediated signaling pathway->Catechol-O-Methyl Transferase;;;	Methylation;Phase II - Conjugation of compounds;Neuronal System;Dopamine clearance from the synaptic cleft;Transmission across Chemical Synapses;Biological oxidations;Neurotransmitter clearance;Enzymatic degradation of Dopamine by monoamine oxidase;Enzymatic degradation of dopamine by COMT;Metabolism
Oip5os1	chr2|119596456|119596581|PB1D10:Alu:SINE|268|+	EXONIC	0.677302	NA	NA	NA	NA
Mzt1	chr14|99035200|99035338|B1_Mus1:Alu:SINE|65|+	EXONIC	0.658714	Mitotic-spindle organizing protein 1;Mzt1;ortholog			Cell Cycle, Mitotic;Centrosome maturation;G2/M Transition;Mitotic G2-G2/M phases;M Phase;Cell Cycle;Recruitment of NuMA to mitotic centrosomes;Mitotic Prometaphase;Recruitment of mitotic centrosome proteins and complexes
Slco2b1	chr7|99658654|99658787|ID_B1:B4:SINE|234|-	EXONIC	0.614882	Solute carrier organic anion transporter family member 2B1;Slco2b1;ortholog	transporter(PC00227)		Transport of small molecules;Heme degradation;Metabolism of porphyrins;Metabolism;Transport of organic anions;SLC-mediated transmembrane transport;Transport of vitamins, nucleosides, and related molecules
Papss1	chr3|131567568|131567623|MT-int:ERVL-MaLR:LTR|18|+	EXONIC	0.363634	Bifunctional 3'-phosphoadenosine 5'-phosphosulfate synthase 1;Papss1;ortholog		Sulfate assimilation->Sulfate adenylyltransferase;;	Phase II - Conjugation of compounds;Metabolism of carbohydrates;Metabolism;Biological oxidations;Cytosolic sulfonation of small molecules;Transport and synthesis of PAPS;Glycosaminoglycan metabolism
Tfb2m	chr1|179528526|179528847|RLTR10E:ERVK:LTR|142|+	EXONIC	0.00793987	Dimethyladenosine transferase 2, mitochondrial;Tfb2m;ortholog	RNA methyltransferase(PC00033)		Mitochondrial transcription initiation;Gene expression (Transcription);Transcription from mitochondrial promoters
Eny2	chr15|44437969|44438121|ID_B1:B4:SINE|209|-	INTERGENIC	0.939477	Transcription and mRNA export factor ENY2;Eny2;ortholog	DNA-binding transcription factor(PC00218)
Cys1	chr12|24692434|24694566|IAPEz-int:ERVK:LTR|106|+	INTERGENIC	0.915118	Cystin-1;Cys1;ortholog
Gpr37	chr6|25664373|25664517|ORR1F:ERVL-MaLR:LTR|299|+	INTERGENIC	0.881192	Prosaposin receptor GPR37;Gpr37;ortholog	G-protein coupled receptor(PC00021)	Parkinson disease->Endothelin receptor type B-like;;	GPCR downstream signalling;Signaling by GPCR;Signal Transduction;Peptide ligand-binding receptors;GPCR ligand binding;G alpha (i) signalling events;Class A/1 (Rhodopsin-like receptors)
Slfn9	chr11|82978396|82980159|Lx:L1:LINE|123|-	INTERGENIC	0.875331	Schlafen family member 9;Slfn9;ortholog
Hapln2	chr3|88033557|88033801|RLTR42-int:ERVK:LTR|205|-	INTERGENIC	0.857677	Hyaluronan and proteoglycan link protein 2;Hapln2;ortholog	extracellular matrix glycoprotein(PC00100)
Eps8l1	chr7|4459063|4460350|IAPEz-int:ERVK:LTR|84|-	INTERGENIC	0.751485	Epidermal growth factor receptor kinase substrate 8-like protein 1;Eps8l1;ortholog	scaffold/adaptor protein(PC00226)
E530001F21Rik	chrX|105214117|105215202|L1_Rod:L1:LINE|208|-	INTERGENIC	0.612263	NA	NA	NA	NA
Ctla2a	chr13|60936099|60936328|Lx9:L1:LINE|253|+	INTRONIC	0.98466	Protein CTLA-2-alpha;Ctla2a;ortholog
AU020206	chr7|75770709|75772202|RLTR19-int:ERVK:LTR|241|-	INTRONIC	0.982148	NA	NA	NA	NA
AU020206	chr7|75772202|75772490|ORR1A4:ERVL-MaLR:LTR|143|+	INTRONIC	0.981098	NA	NA	NA	NA
A2m	chr6|121659569|121659860|L1M2:L1:LINE|266|-	INTRONIC	0.973928	Pregnancy zone protein;Pzp;ortholog	protease inhibitor(PC00191)	Blood coagulation->alpha-2-macroglobulin;;
A2m	chr6|121659569|121659860|L1M2:L1:LINE|266|-	INTRONIC	0.973928	Alpha-2-macroglobulin-P;A2m;ortholog	protease inhibitor(PC00191)	Blood coagulation->alpha-2-macroglobulin;;	Signaling by Rho GTPases;Rho GTPase cycle;Degradation of the extracellular matrix;Formation of Fibrin Clot (Clotting Cascade);Transport of small molecules;Platelet degranulation ;Hemostasis;Intrinsic Pathway of Fibrin Clot Formation;Extracellular matrix organization;Response to elevated platelet cytosolic Ca2+;Plasma lipoprotein assembly;Signal Transduction;HDL assembly;Platelet activation, signa…
C4b	chr17|34741307|34741584|B4A:B4:SINE|287|+	INTRONIC	0.958673	Complement C4-B;C4b;ortholog	protease inhibitor(PC00191)		Post-translational protein modification;Regulation of Insulin-like Growth Factor (IGF) transport and uptake by Insulin-like Growth Factor Binding Proteins (IGFBPs);Metabolism of proteins;Post-translational protein phosphorylation;Activation of C3 and C5;Immune System;Initial triggering of complement;Regulation of Complement cascade;Innate Immune System;Complement cascade
AU020206	chr7|75770503|75770709|B3:B2:SINE|193|-	INTRONIC	0.954207	NA	NA	NA	NA
AU020206	chr7|75773900|75774383|MTC-int:ERVL-MaLR:LTR|229|-	INTRONIC	0.943501	NA	NA	NA	NA
AU020206	chr7|75770264|75770503|RLTR19-int:ERVK:LTR|247|-	INTRONIC	0.929195	NA	NA	NA	NA
Fnbp1	chr2|31045576|31045738|B3A:B2:SINE|289|-	INTRONIC	0.925516	Formin-binding protein 1;Fnbp1;ortholog			Membrane Trafficking;Clathrin-mediated endocytosis;Vesicle-mediated transport
Nudt6	chr3|37408447|37408528|PB1D10:Alu:SINE|225|-	INTRONIC	0.895952	Nucleoside diphosphate-linked moiety X motif 6;Nudt6;ortholog	nucleotide phosphatase(PC00173)
AU020206	chr7|75774538|75774994|RLTR45:ERVK:LTR|64|+	INTRONIC	0.88291	NA	NA	NA	NA
A2m	chr6|121670289|121670770|Lx8:L1:LINE|237|-	INTRONIC	0.881863	Pregnancy zone protein;Pzp;ortholog	protease inhibitor(PC00191)	Blood coagulation->alpha-2-macroglobulin;;
A2m	chr6|121670289|121670770|Lx8:L1:LINE|237|-	INTRONIC	0.881863	Alpha-2-macroglobulin-P;A2m;ortholog	protease inhibitor(PC00191)	Blood coagulation->alpha-2-macroglobulin;;	Signaling by Rho GTPases;Rho GTPase cycle;Degradation of the extracellular matrix;Formation of Fibrin Clot (Clotting Cascade);Transport of small molecules;Platelet degranulation ;Hemostasis;Intrinsic Pathway of Fibrin Clot Formation;Extracellular matrix organization;Response to elevated platelet cytosolic Ca2+;Plasma lipoprotein assembly;Signal Transduction;HDL assembly;Platelet activation, signa…
AU020206	chr7|75773040|75773431|L1Md_F2:L1:LINE|77|-	INTRONIC	0.865141	NA	NA	NA	NA
Snhg14	chr7|59328174|59328369|B3:B2:SINE|319|-	INTRONIC	0.86364	NA	NA	NA	NA
Gjc3	chr5|137959346|137959668|ORR1A4:ERVL-MaLR:LTR|161|+	INTRONIC	0.734513	Gap junction gamma-3 protein;Gjc3;ortholog	gap junction(PC00105)
Kidins220	chr12|25021363|25021556|B2_Mm1a:B2:SINE|36|+	INTRONIC	0.512457	ANK_REP_REGION domain-containing protein;Kidins220;ortholog			ARMS-mediated activation;Signalling to ERKs;Signaling by NTRKs;Signal Transduction;Prolonged ERK activation events;Signaling by Receptor Tyrosine Kinases;Signaling by NTRK1 (TRKA)
Brinp3	chr1|146618148|146624314|L1_Mus3:L1:LINE|116|+	INTRONIC	0.404004	BMP/retinoic acid-inducible neural-specific protein 3;Brinp3;ortholog
Cep85	chr4|134163886|134164155|RLTR4_MM-int:ERV1:LTR|19|+	INTRONIC	-0.418477	Centrosomal protein of 85 kDa;Cep85;ortholog
Cep85	chr4|134162050|134163888|MuLV-int:ERV1:LTR|68|+	INTRONIC	-0.430955	Centrosomal protein of 85 kDa;Cep85;ortholog
Cep85	chr4|134159937|134162061|RLTR4_MM-int:ERV1:LTR|18|+	INTRONIC	-0.522961	Centrosomal protein of 85 kDa;Cep85;ortholog
Cep85	chr4|134159638|134159937|RLTR4_Mm:ERV1:LTR|58|+	INTRONIC	-0.585292	Centrosomal protein of 85 kDa;Cep85;ortholog
Cep85	chr4|134164155|134164426|RLTR4_Mm:ERV1:LTR|78|+	INTRONIC	-0.719413	Centrosomal protein of 85 kDa;Cep85;ortholog
